# Supplementary material for: Psychological Well-Being and Mental Health in Caribbean Communities in Light of the Methodological Triangulation of the Classical Approach and Network Analysis
Source: J Clin Med. 2026 Feb 11;15(4):1416. doi: 10.3390/jcm15041416 (PMC12941793; doi:10.3390/jcm15041416)
Supplement: Supplementary file 1 [file jcm-15-01416-s001.zip]

Archive with 1 entries (1 files):
- jcm-3886004-supplementary.pdf
